# Supplementary material for: Boosted Tetracycline and Cr(VI) Simultaneous Cleanup over Z-Scheme WO3/CoO p-n Heterojunction with 0D/3D Structure under Visible Light
Source: Molecules. 2023 Jun 13;28(12):4727. doi: 10.3390/molecules28124727 (PMC10304646; doi:10.3390/molecules28124727)
Supplement: Supplementary file 1 [file molecules-28-04727-s001.zip]

Archive with 1 entries (1 files):
- molecules-2410882-supplementary.pdf
